# Supplementary material for: A Silent Operon of Photorhabdus luminescens Encodes a Prodrug Mimic of GTP
Source: mBio. 2022 May 16;13(3):e00700-22. doi: 10.1128/mbio.00700-22 (PMC9239236; doi:10.1128/mbio.00700-22)
Supplement: TABLE S1 [file mbio.00700-22-s0007.xlsx]

## Sheet: Sheet1
Table S1a
KLE Number	Strain	Library
KLE10316	X. hominickii HkNk135-2	Saga Library
KLE10317	X. hominickii KmMf11	Saga Library
KLE10318	X. hominickii YnEn94	Saga Library
KLE10319	X. boviennii AiAt199	Saga Library
KLE10320	X. bovienniiHkSt16	Saga Library
KLE10321	X. bovienniiYBK	Saga Library
KLE10322	X. bovienniiMamiya	Saga Library
KLE10323	X. bovienniiImari	Saga Library
KLE10324	X. boviennii HkEr36	Saga Library
KLE10325	X. bovienniiHkHm22	Saga Library
KLE10326	X. bovienniiNnMt2s	Saga Library
KLE10327	X. boviennii NnOm36	Saga Library
KLE10328	X. bovienniiItoshima	Saga Library
KLE10329	X. hominickii HkBt139	Saga Library
KLE10330	X. hominickii YnEn68	Saga Library
KLE10331	X. ishibashii KsSu155	Saga Library
KLE10332	X.ishibashii IkWi136	Saga Library
KLE10333	X. ishibashii Nijo	Saga Library
KLE10334	X. poinarii Rs92	Saga Library
KLE10335	P. asymbiotica asymbiotica 9800946	Saga Library
KLE10336	P. asymbiotica asymbiotica asymbiotica 294	Saga Library
KLE10337	P. asymbiotica asymbiotica CbSr282a	Saga Library
KLE10338	P. asymbiotica asymbiotica CbSr285a	Saga Library
KLE10339	P. asymbiotica asymbiotica OnIr40	Saga Library
KLE10340	P. asymbiotica OnKn2	Saga Library
KLE10341	P. luminescens WkSs43	Saga Library
KLE10342	P. luminescens KcTs129	Saga Library
KLE10344	P.temperata NnMt1h	Saga Library
KLE10345	P.temperata TyKb96	Saga Library
KLE10348	P. asymbiotica asymbiotica asymbiotica 2617-87	Saga Library
KLE10349	P. asymbiotica asymbiotica asymbiotica 3265-86	Saga Library
KLE10350	X. japonica Hamakita	Saga Library
KLE10351	X.indica OnIr181	Saga Library
KLE10352	P.asymbiotica CbKj163	Saga Library
KLE10353	P.asymbiotica CbKj163	Saga Library
KLE11353	P. temperata	Wisconsin-Madison Library
KLE11354	P. temperata	Wisconsin-Madison Library
KLE11355	P. temperata	Wisconsin-Madison Library
KLE11356	P. temperata	Wisconsin-Madison Library
KLE11357	P. temperata	Wisconsin-Madison Library
KLE11358	P. luminescens	Wisconsin-Madison Library
KLE11359	P. temperata	Wisconsin-Madison Library
KLE11360	X. bovienii	Wisconsin-Madison Library
KLE11361	P. luminescens	Wisconsin-Madison Library
KLE11362	X. nematophila	Wisconsin-Madison Library
KLE11363	X. bovienii	Wisconsin-Madison Library
KLE11364	P. temperata	Wisconsin-Madison Library
KLE11365	P. temperata	Wisconsin-Madison Library
KLE11366	P. temperata	Wisconsin-Madison Library
KLE11367	X. bovienii	Wisconsin-Madison Library
KLE11368	P. temperata	Wisconsin-Madison Library
KLE11369	P. temperata	Wisconsin-Madison Library
KLE11370	P. asymbiotica	Wisconsin-Madison Library
KLE11371	P. asymbiotica	Wisconsin-Madison Library
KLE11372	X. nematophila	Wisconsin-Madison Library
KLE11373	P. temperata	Wisconsin-Madison Library
KLE11374	P. luminescens	Wisconsin-Madison Library
KLE11375	P. temperata	Wisconsin-Madison Library
KLE11376	P. temperata	Wisconsin-Madison Library
KLE11377	X. bovienii	Wisconsin-Madison Library
Tale S1b
Enzyme	GTP role	Type of Enzyme	Pathways	Brenda
ribonucleoside-triphosphate reductase (formate)	Substrate	Oxidoreductase	Purine metabolism, pyrimidine metabolism	EC 1.1.98.6
ribonucleoside-triphosphate reductase (thioredoxin)	Substrate	Oxidoreductase	Purine metabolism, pyrimidine metabolism	EC 1.17.4.2
tRNAMet cytidine acetyltransferase	Substrate	Transferase		EC 2.3.1.193
methionine adenosyltransferase	Substrate	Transferase	methionine metabolism	EC 2.5.1.6
6-phosphofructo-2-kinase	Substrate	Transferase	Fructose and manose metabolism	EC 2.7.1.105
diacylglycerol kinase	Substrate	Transferase	Biosynthesis of secondary metabolites, Glycerolipid metabolism, Glycerophospholipid metabolism	EC 2.7.1.107
6-phosphofructokinase	Substrate	Transferase	Biosynthesis of secondary metabolites, Fructose and mannose metabolism, Galactose metabolism, Glycolysis / Gluconeogenesis, Methane metabolism, Microbial metabolism in diverse environments, Pentose phosphate pathway	EC 2.7.1.11
gluconokinase	Substrate	Transferase	ketogluconate metabolism, Biosynthesis of secondary metabolites, Microbial metabolism in diverse environments, Pentose phosphate pathway	EC 2.7.1.12
tetraacyldisaccharide 4'-kinase	Substrate	Transferase	lipid A biosynthesis, Lipopolysaccharide biosynthesis, lipid IVA biosynthesis (E. coli), lipid IVA biosynthesis (P. putida)	EC 2.7.1.130
ribokinase	Substrate	Transferase	Pentose phosphate pathway	EC 2.7.1.15
N-acetylhexosamine 1-kinase	Substrate	Transferase		EC 2.7.1.162
glycerate 2-kinase	Substrate	Transferase	Biosynthesis of secondary metabolites, Glycerolipid metabolism, Glycine, serine and threonine metabolism, Glyoxylate and dicarboxylate metabolism, Methane metabolism, Microbial metabolism in diverse environments, Pentose phosphate pathway	EC 2.7.1.165
xylulokinase	Substrate	Transferase	Pentose and glucuronate interconversions	EC 2.7.1.17
UDP-N-acetylglucosamine kinase	Substrate	Transferase		EC 2.7.1.176
pantothenate kinase	Substrate	Transferase	coenzyme A metabolism	EC 2.7.1.33
mevalonate kinase	Substrate	Transferase	Biosynthesis of secondary metabolites, Terpenoid backbone biosynthesis	EC 2.7.1.36
fructokinase	Substrate	Transferase	Amino sugar and nucleotide sugar metabolism, Biosynthesis of secondary metabolites, Fructose and mannose metabolism, Starch and sucrose metabolism	EC 2.7.1.4
pyruvate kinase	Substrate	Transferase	Biosynthesis of secondary metabolites, Glycolysis / Gluconeogenesis, Microbial metabolism in diverse environments, Purine metabolism, Pyruvate metabolism	EC 2.7.1.40
uridine kinase	Substrate	Transferase	pyrimidine metabolism	EC 2.7.1.48
hydroxymethylpyrimidine kinase	Substrate	Transferase	vitamin B1 metabolism	EC 2.7.1.49
hydroxyethylthiazole kinase	Substrate	Transferase	vitamin B1 metabolism	EC 2.7.1.50
galactokinase	Substrate	Transferase	Amino sugar and nucleotide sugar metabolism, Galactose metabolism	EC 2.7.1.6
inositol 3-kinase	Substrate	Transferase	Biosynthesis of secondary metabolites, Inositol phosphate metabolism	EC 2.7.1.64
mannokinase	Substrate	Transferase	Amino sugar and nucleotide sugar metabolism, Fructose and mannose metabolism	EC 2.7.1.7
protein-histidine pros-kinase	Activator	Transferase		EC 2.7.13.1
histidine kinase	Substrate	Transferase		EC 2.7.13.3
acetate kinase	Substrate	Transferase	(S)-lactate fermentation to propanoate, acetate and hydrogen, (S)-propane-1,2-diol degradation, acetate and ATP formation from acetyl-CoA I, acetylene degradation (anaerobic), Bifidobacterium shunt, ethanolamine utilization, gallate degradation III (anaerobic), glycine degradation (Stickland reaction), L-lysine fermentation to acetate and butanoate, L-threonine degradation I, methanogenesis from …	EC 2.7.2.1
glutamate 5-kinase	Substrate	Transferase	arginine metabolism, proline metabolism	EC 2.7.2.11
propionate kinase	Substrate	Transferase	(S)-lactate fermentation to propanoate, acetate and hydrogen, (S)-propane-1,2-diol degradation, acetate and ATP formation from acetyl-CoA I, acetylene degradation (anaerobic), Bifidobacterium shunt, ethanolamine utilization, gallate degradation III (anaerobic), glycine degradation (Stickland reaction), L-lysine fermentation to acetate and butanoate, L-threonine degradation I, methanogenesis from …	EC 2.7.2.15
aspartate kinase	Substrate	Transferase	Biosynthesis of secondary metabolites, Cysteine and methionine metabolism, Glycine, serine and threonine metabolism, Lysine biosynthesis, Microbial metabolism in diverse environments, Monobactam biosynthesis	EC 2.7.2.4
polyphosphate kinase	Substrate	Transferase	Oxidative phosphorylation	EC 2.7.4.1
UMP kinase	Substrate	Transferase	pyrimidine metabolism	EC 2.7.4.22
(d)CMP kinase	Substrate	Transferase	CMP phosphorylation, pyrimidine deoxyribonucleotide phosphorylation	EC 2.7.4.25
adenylate kinase	Substrate	Transferase	Biosynthesis of secondary metabolites, Purine metabolism, Thiamine metabolism	EC 2.7.4.3
nucleoside-diphosphate kinase	Substrate	Transferase	adenosine deoxyribonucleotides de novo biosynthesis, adenosine deoxyribonucleotides de novo biosynthesis II, CMP phosphorylation, guanosine deoxyribonucleotides de novo biosynthesis I, guanosine deoxyribonucleotides de novo biosynthesis II, guanosine ribonucleotides de novo biosynthesis, ppGpp metabolism, purine deoxyribonucleosides salvage, pyrimidine deoxyribonucleotide phosphorylation, pyrimid…	EC 2.7.4.6
guanylate kinase	Substrate	Transferase	purine metabolism	EC 2.7.4.8
dTMP kinase	Substrate	Transferase	Pyrimidine metabolism	EC 2.7.4.9
GTP diphosphokinase	Substrate	Transferase	ppGpp biosynthesis	EC 2.7.6.5
nicotinamide-nucleotide adenylyltransferase	Substrate	Transferase	Nicotinate and nicotinamide metabolism	EC 2.7.7.1
polynucleotide adenylyltransferase	Substrate	Transferase		EC 2.7.7.19
glucose-1-phosphate thymidylyltransferase	Substrate	Transferase	Acarbose and validamycin biosynthesis, Biosynthesis of secondary metabolites, Polyketide sugar unit biosynthesis, Streptomycin biosynthesis	EC 2.7.7.24
glucose-1-phosphate adenylyltransferase	Substrate	Transferase	glycogen metabolism	EC 2.7.7.27
phosphatidate cytidylyltransferase	Activator	Transferase	CDP-diacylglycerol biosynthesis	EC 2.7.7.41
N-acylneuraminate cytidylyltransferase	Inhibitor	Transferase		EC 2.7.7.43
RNA-directed RNA polymerase	substrate, Activator	Transferase		EC 2.7.7.48
[protein-PII] uridylyltransferase	inhibitor	Transferase		EC 2.7.7.59
adenosylcobinamide-phosphate guanylyltransferase	Substrate	Transferase	vitamin B12 metabolism	EC 2.7.7.62
diguanylate cyclase	Substrate	Transferase		EC 2.7.7.65
molybdenum cofactor guanylyltransferase	Substrate	Transferase	molybdenum cofactor biosynthesis	EC 2.7.7.77
polyribonucleotide nucleotidyltransferase	Substrate	Transferase		EC 2.7.7.8
[glutamine synthetase]-adenylyl-L-tyrosine phosphorylase	activator	Transferase		EC 2.7.7.89
alpha-D-ribose 1-methylphosphonate 5-triphosphate synthase	Substrate	Transferase		EC 2.7.8.37
exodeoxyribonuclease V	Activator	Hydrolases		EC 3.1.11.5
oligonucleotidase	inhibitor	Hydrolases		EC 3.1.13.3
.4 - poly(A)-specific ribonuclease	inhibitor	Hydrolases		EC 3.1.13.4
palmitoyl-CoA hydrolase	inhibitor	Hydrolases		EC 3.1.2.2
acyl-CoA hydrolase	inhibitor	Hydrolases	3-phenylpropionate degradation, acetate fermentation, lipid metabolism	EC 3.1.2.20
hydroxyacylglutathione hydrolase	inhibitor	Hydrolases	methylglyoxal degradation	EC 3.1.2.6
type III site-specific deoxyribonuclease	Cofactor	Hydrolases		EC 3.1.21.5
alkaline phosphatase	Substrate	Hydrolases	sulfopterin metabolism	EC 3.1.3.1
glucose-1-phosphatase	inhibitor	Hydrolases	Glycolysis / Gluconeogenesis, Microbial metabolism in diverse environments	EC 3.1.3.10
fructose-bisphosphatase	inhibitor	Hydrolases	glycolysis, pentose phosphate pathway, photosynthesis	EC 3.1.3.11
protein-serine/threonine phosphatase	inhibitor	Hydrolases		EC 3.1.3.16
phytase	Substrate	Hydrolases	phenol degradation	EC 3.1.3.26
phosphatidate phosphatase	Inhibitor	Hydrolases	sphingosine metabolism	EC 3.1.3.4
fructose-2,6-bisphosphate 2-phosphatase	Activator	Hydrolases		EC 3.1.3.46
nucleotidase	Activator, substrate	Hydrolases	NAD metabolism, purine metabolism	EC 3.1.3.5 -
phosphodiesterase I	Inhibitor, substrate	Hydrolases		EC 3.1.4.1
3',5'-cyclic-nucleotide phosphodiesterase	Inhibitor	Hydrolases	purine metabolism	EC 3.1.4.17
dGTPase	Inhibitor, substrate	Hydrolases	purine metabolism	EC 3.1.5.1
beta-fructofuranosidase	Inhibitor	Hydrolases	beta-fructofuranosidase	EC 3.2.1.26
NMN nucleosidase	Activator	Hydrolases	NAD metabolism	EC 3.2.2.14
C-terminal processing peptidase	Activator	Hydrolases		EC 3.4.21.102
Endopeptidase La	Activator	Hydrolases	hydrolysis of proteins in presence of ATP	EC 3.4.21.53
FtsH endopeptidase	Cofactor	Hydrolases	proteolytic degradation of proteins	EC 3.4.24.B17
glutaminase	Activator	Hydrolases	Alanine, aspartate and glutamate metabolism, Arginine biosynthesis, D-Glutamine and D-glutamate metabolism	EC 3.5.1.2
cytosine deaminase	Inhibitor/ Activator	Hydrolases	Pyrimidine metabolism	EC 3.5.4.1
GTP cyclohydrolase II	Substrate	Hydrolases	flavin biosynthesis	EC 3.5.4.25
guanine deaminase	Activator	Hydrolases	purine metabolism	EC 3.5.4.3
